# Supplementary material for: Effects of Eucalyptus Essential Oil on Growth, Immunological Indicators, Disease Resistance, Intestinal Morphology and Gut Microbiota in Trachinotus ovatus
Source: Microorganisms. 2025 Feb 27;13(3):537. doi: 10.3390/microorganisms13030537 (PMC11944555; doi:10.3390/microorganisms13030537)
Supplement: Supplementary file 1 [file microorganisms-13-00537-s001.zip]

Archive with 1 entries (1 files):
- microorganisms-3453575-supplementary.pdf
